# Supplementary material for: Use of Inhaled Corticosteroids and Risk of Acquiring Haemophilus influenzae in Patients with Chronic Obstructive Pulmonary Disease
Source: J Clin Med. 2022 Jun 20;11(12):3539. doi: 10.3390/jcm11123539 (PMC9225538; doi:10.3390/jcm11123539)
Supplement: Supplementary file 1 [file jcm-11-03539-s001.zip]

Archive with 1 entries (1 files):
- jcm-1768116-supplementary.pdf
